# Supplementary material for: Enhanced Polarization in Ferroelectric Composites via DIW-Controlled Perovskite Nanosheet Orientation
Source: Nanomaterials (Basel). 2026 Mar 31;16(7):432. doi: 10.3390/nano16070432 (PMC13074841; doi:10.3390/nano16070432)
Supplement: Supplementary file 1 [file nanomaterials-16-00432-s001.zip]

Archive with 1 entries (1 files):
- nanomaterials-4213378-supplementary.pdf
